# Supplementary material for: Ciclopirox Olamine Induces Proliferation Inhibition and Protective Autophagy in Hepatocellular Carcinoma
Source: Pharmaceuticals (Basel). 2023 Jan 12;16(1):113. doi: 10.3390/ph16010113 (PMC9863056; doi:10.3390/ph16010113)
Supplement: Supplementary file 1 [file pharmaceuticals-16-00113-s001.zip]

Archive with 1 entries (1 files):
- pharmaceuticals-2118261-supplementary.pdf
